# Supplementary material for: OsJAZ4 Fine-Tunes Rice Blast Resistance and Yield Traits
Source: Plants (Basel). 2024 Jan 24;13(3):348. doi: 10.3390/plants13030348 (PMC10857531; doi:10.3390/plants13030348)
Supplement: Supplementary file 1 [file plants-13-00348-s001.zip]

Archive with 2 entries (2 files):
- Figure S1-S8.pdf
- Table S1.pdf
